# Supplementary material for: A. thaliana Hybrids Develop Growth Abnormalities through Integration of Stress, Hormone and Growth Signaling
Source: Plant Cell Physiol. 2022 Apr 23;63(7):944–54. doi: 10.1093/pcp/pcac056 (PMC9282726; doi:10.1093/pcp/pcac056)
Supplement: pcac056_Supp [file pcac056_supp.zip]

Archive with 2 entries (2 files):
- pcp-2022-e-00004-File007.pdf
- pcp-2022-e-00004-File008.xlsx
