# Supplementary material for: A. thaliana Hybrids Develop Growth Abnormalities through Integration of Stress, Hormone and Growth Signaling
Source: Plant Cell Physiol. 2022 Apr 23;63(7):944–54. doi: 10.1093/pcp/pcac056 (PMC9282726; doi:10.1093/pcp/pcac056)
Supplement: pcac056_Supp [file pcac056_supp.zip › pcp-2022-e-00004-File008.xlsx]

## Sheet: Table S1 Accessions
Table S1. Accessions used in this study
Name	Abbreviation	Location	Country	NASC ID
Shakdara	Sha	Pamiro‐Alay	Tajikistan	N76382
Lagodechi 1-2	Lag1-2	Lagodechi Village	Georgia	N76998
Lagodechi 1-3	Lag1-3	Lagodechi Village	Georgia	N22739
Lagodechi 1-4	Lag1-4	Lagodechi Village	Georgia	N76999
Lagodechi 1-5	Lag1-5	Lagodechi Village	Georgia	N77000
Lagodechi 1-6	Lag1-6	Lagodechi Village	Georgia	N77001
Lagodechi 1-7	Lag1-7	Lagodechi Village	Georgia	N77002
Lagodechi 1-8	Lag1-8	Lagodechi Village	Georgia	N77003
Lagodechi 1-9	Lag1-9	Lagodechi Village	Georgia	N22745
Lagodechi 2-1	Lag2-1	Lagodechi Village	Georgia	N22746
Lagodechi 2-2	Lag2-2	Lagodechi Village	Georgia	N76390
Lagodechi 2-3	Lag2-3	Lagodechi Village	Georgia	N22748
Lagodechi 2-4	Lag2-4	Lagodechi Village	Georgia	N77005
Lagodechi 2-5	Lag2-5	Lagodechi Village	Georgia	N22750
Lagodechi 2-6	Lag2-6	Lagodechi Village	Georgia	N77006
Lagodechi 2-7	Lag2-7	Lagodechi Village	Georgia	N77007
Lagodechi 2-10	Lag2-10	Lagodechi Village	Georgia	N77004

## Sheet: Table S2 Primers
Table S2. Primers used in this study
Name	Sequence	Use
TAA1-F	ATGCTTTCACTCTTCCCAAGTA	qPCR
TAA1-R	ATTCACTTACCAGATCCGTCTC	qPCR
ABI2-F	CGAAGTTTCTCCTGCAGTCGC	qPCR
ABI2-R	CGGAGATATCCACACCTGCC	qPCR
YUC8-F	AAATACGGTTTGAAACGACCAG	qPCR
YUC8-R	TCGACTTTGTTTCCGTTAAACC	qPCR
FLMB-F	CATGCTGATGAACTTAGAGCCTTAGATC	qPCR
FLMB-R	CAGCAACGTATTCTTTCCCAT	qPCR
GA3ox1-F	GCCTGCTATGTTAACAGATGTG	qPCR
GA3ox1-R	GAAGAGGAGATCGTCTTTAGGG	qPCR
RGA-F	AATAGTGGCCAAGGTTATCGTG	qPCR
RGA-R	AGTGTGCCAACCCAACATC	qPCR
CRY2-F	ATATACTGCGAAAAGGGCAAAC	qPCR
CRY2-R	GCATAACGGATTCAATCGACAT	qPCR
DWF4-F	GTTATCTTAAACCGTACACCGC	qPCR
DWF4-R	GGTTCTCCAAACAAGTTCGATC	qPCR
IAA19-F	GAGCTGAGATTGGGGCTTC	qPCR
IAA19-R	CCGACGACGTCATATTCATCT	qPCR
BZR1-F	TGGGAATCTATCGCTAAGCAAT	qPCR
BZR1-R	AGTCAGACTCATCACATTCAGG	qPCR
CYP79B2-F	GAAAGTTGTGATGACGGAACTC	qPCR
CYP79B2-R	GCATTTCCACAGTAATGCCTAG	qPCR
MAX2-F	CTGTGGCAGCACTCCTTCATGG	qPCR
MAX2-R	CACAAGACCTGCCATGTCTCGAG	qPCR
MAX4-F	GATGCTAGGATCGGGAGATT	qPCR
MAX4-R	TGCACATATCCATCGCTCTC	qPCR
NST-F	GCTCCTCACGGCCAAAAATC	qPCR
NST-R	TCACGACCTCATGAACGGTG	qPCR
CPD-F	CCTTTCATCGACGAGAGAGTAG	qPCR
CPD-R	GAGTGTTTCCCCAAAAGGTTAC	qPCR
ABI5-F	TGGTGAAGGCTGGTGTGGT	qPCR
ABI5-R	TGATGGGTCACCCACACCC	qPCR
GA2ox6-F	GGGACAGAAGTCTAGCGAAGTG	qPCR
GA2ox6-R	TCGCTACGAACGTCTCTGATC	qPCR
PR1-F	CACCCTTATCTTCGCTGCTCTT	qPCR
PR1-R	TACACTTGTGTGCTGGGAAGAC	qPCR
DREB2A-F	TGACCTAAATGGCGACGATG	qPCR
DREB2A	TGTTGACTCTCGGGCCTGTA	qPCR
ELF3-F	GCTTCATGTGAATGATGCAGAT	qPCR
ELF3-R	AAGAATCAAGATGCTGGACAGA	qPCR
ERF6-F	CGAATCCTCCTCGCGTTACTG	qPCR
ERF6-R	TTCGGTGGTGCGATCTTCAACG	qPCR
ACS2-F	GTGACAAGCAATGGTCATGGAC	qPCR
ACS2-R	CATAGCTGGTTTTCGGCTAGACC	qPCR
TCH3-F	CTCCCTTGGTGAAACCAAA	qPCR
TCH3-R	CTGCACTTGACCCTGACCTT	qPCR
TCH4-F	GGCACTCTGTTTCCCAAGAA	qPCR
TCH4-R	CCTGTTTCGAGGCATTAGGA	qPCR
JAZ10-F	TCGGAAGACATCCATGTTCGT	qPCR
JAZ10-R	CGAAGAAGGCTTCAAAAGAAGATT	qPCR
CBF1-F	GCATGTCTCAACTTCGCTGA	qPCR
CBF1-R	ATCGTCTCCTCCATGTCCAG	qPCR
ERF5-F	TCTTCGGATCATCGTCCTCTTC	qPCR
ERF5-R	GGTTTGCATACGGATTCAGAGAA	qPCR
MYC2-F	CGGCGGAGCTGGAGATTTAT	qPCR
MYC2-R	AGACGGGTCGTTCTCACCT	qPCR
EIN2-F-R	GTATGGTGCGTCTTATGGTCG	qPCR
EIN2-R	ACTGCTCAAAGGGCTGTCTGG	qPCR
GA20ox1-F	GAGCTTATTTCAGACGCTCATG	qPCR
GA20ox1-R	CCGGATTTTCTAAGAACCCTCT	qPCR
WRKY26-F	TCATCCCAAGCCCCAATC	qPCR
WRKY26-R	GCCTCTGTTT-CATCTTCACCAA	qPCR
GH3.5-F	GTCTTCGAGGACTGCTGCTT	qPCR
GH3.5-R	ATGTCCCTGGCTCAACAATC	qPCR
VSP2-F	TAGGCTTCAATATGAGATGCTTCCAGT	qPCR
VSP2-R	ACCGTTGGAAATTGTGGAAGAATG	qPCR
AOS-F	ACTACGGTTTACCAATCGTAGGAC	qPCR
AOS-R	TCTGTACACCGTGGAGTTGTATTT	qPCR
SID2-F	CCGTGACCTTGATCCTTTC	qPCR
SID2-R	ACAGCGATCTTGCCATTAGG	qPCR
PRR2-F	TTCCCGAATCACAGAACCTC	qPCR
PRR2-R	GCTTCCTCTCGTGGTCAAAC	qPCR
PAD4-F	GGCGGTATCGATGATTCAGT	qPCR
PAD4-R	GGTTGAATGGCCGGTTATC	qPCR
NPR1-F	CGTTTCTCAGCAGTGTCGTC	qPCR
NPR1-R	CCGTCTCACTGGTACGAAGA	qPCR
GA2ox7-F	AGTAATGGAGTGTACCAAAGCG	qPCR
GA2ox7-R	GAAAGCTATTGACATCCTCTCG	qPCR
PRI1-F	CGTTCACATAATTCCCACGA	qPCR
PRI1-R	AAGAGGCAACTGCAGACTCA	qPCR
COI-F	TGATGATGTCATCGAGCAAG	qPCR
COI-R	ATGCTCTCTCGTCTCGGAAT	qPCR
PDF1.2-F	TTGCTGCTTTCGACGCA	qPCR
PDF1.2-R	TGTCCCACTTGGCTTCTCG	qPCR
LOX2-F	AATGAGCCTGTTATCAATGC	qPCR
LOX2-R	CATACTTAACAACACCAGCTCC	qPCR
EDS1-F	TCCTGAGGAATGTCCTGTGA	qPCR
EDS1-R	GAACCGTGTTCAGTTTCCTTG	qPCR
PR2-F	TCGATGAGAATAAGAAGGAACCAAC	qPCR
PR2-R	ATAACAACATACTACACGCTGAAAG	qPCR
RGL3-F	GTCCAATGATATTGCCTCTTCTAG	qPCR
RGL3-R	GTCACTGAGTCACACCAAGGA	qPCR
ICS2-F	CCAAAGCTACTCTCGAACCTC	qPCR
ICS2-R	AGTCCTTGTTTCTACCGTGCC	qPCR
SAND-HK-F	TCGCCGATCCAAATCCTAGC	qPCR
SAND-HK-R	TTGCTAACTCCGCCTTCGTT	qPCR
GAPDH-HK-F	TTGGTGACAACAGGTCAAGCA	qPCR
GAPDH-HR-R	AAACTTGTCGCTCAATGCAATC	qPCR
TCP1-F	GGTACGGTGAAGAAGAAGTGG	qPCR
TCP1-R	TCCTCTAGCTTTGGCTCCTAG	qPCR
KTI1-F	TTCCCGAATCACAGAACCTC	qPCR
KTI-R	GCTTCCTCTCGTGGTCAAAC	qPCR
Lag22end670A-F	ATTCTGGCACCTCTCCGGTC	sequencing
Lag22670B-R	GTCTACAGTTTCGGGATCGTGT	sequencing
670bseq-F	TGGTTTCCAGATCAACCGAG	sequencing
670bseq-R	TATCTTGCCATGGGAACCACG	sequencing
670bSeq II-F	CGTACAATGTTATCATGTAAACGAAAAACG	sequencing
pfk210-F	AGAACACGGGGGACGAGCT	genotyping
amiRNA-oligo2-R	gaTAGGGCGCCACTGACATTTAAtcaaagagaatcaatga	genotyping
At5g59670B Sha-F	CTGGTTGCTGGTACTCCG	qPCR
At5g59670B Sha-R	CGTTTTGAGGAAGAAGAATCG	qPCR
At5g59670A Sha-F	TTGTTGCATCAGTTGTCATTGT	qPCR
At5g59670A Sha-R	TCGCCTTGAGTTGAAGATTG	qPCR

## Sheet: Table S3 F2 lines
Table S3. F2 Analysis. Segregation of the outgrowth and shoot phenotype in the F2 generation. 96 plants of two independent F2 lines and 300 plants from one F2 line were grown at and phenotyped in LD conditions. The absence and presence of outgrowths and the branching phenotype were scored.
B= bushy dwarf phenotype
N= normal phenotype
O= outgrowths
Experiment 1: Three separate lines in 96 well trays
F2 Line 1
Phenotype	Number of plants	% of total
BO	45	0.47
NN	51	0.52
BN	0
NO	0
F2 Line 2
Phenotype	Number of plants	% of total
BO	46	0.48
NN	50	0.52
BN	0
NO	0
F2 Line 3
Phenotype	Number of plants	% of total
BO	51	0.53
NN	45	0.47
BN	0
NO	0
Experiment 2: One line, 300 plants
F2 Line 3
Phenotype	Number of plants	% of total
BO	142	0.47
NN	158	0.53
BN	0
NO	0

## Sheet: Table S4 GO terms 
Table S4. Analysis of GO terms. Full list of GO terms defined by AgrigoV2 Plant GSEA p-value < 0.01, Fischer’s exact test.6
Terms found in Upregulated DEGs
GO term	Ontology	Description	Number in input list	Number in BG/Ref	p-value	FDR
GO:0044699	P	single-organism process	174	9448	1.6e-11	3e-08
GO:0005976	P	polysaccharide metabolic process	24	432	1.5e-09	9.5e-07
GO:0042744	P	hydrogen peroxide catabolic process	12	83	1.5e-09	9.5e-07
GO:0050896	P	response to stimulus	122	6250	6.5e-09	2.6e-06
GO:0009056	P	catabolic process	45	1430	7.1e-09	2.6e-06
GO:0042743	P	hydrogen peroxide metabolic process	12	104	1.5e-08	4.6e-06
GO:0000272	P	polysaccharide catabolic process	14	167	4e-08	1.1e-05
GO:0045229	P	external encapsulating structure organization	24	551	1.3e-07	3e-05
GO:0071555	P	cell wall organization	23	518	1.7e-07	3.5e-05
GO:0016052	P	carbohydrate catabolic process	16	257	2.1e-07	3.8e-05
GO:0071554	P	cell wall organization or biogenesis	26	704	8e-07	0.00013
GO:0072593	P	reactive oxygen species metabolic process	12	169	1.9e-06	0.0003
GO:0042221	P	response to chemical	63	2853	2.1e-06	0.0003
GO:0009628	P	response to abiotic stimulus	49	2022	3.1e-06	0.00041
GO:0045490	P	pectin catabolic process	9	96	4.7e-06	0.00058
GO:0010411	P	xyloglucan metabolic process	7	57	1.1e-05	0.0013
GO:0005975	P	carbohydrate metabolic process	32	1144	1.3e-05	0.0014
GO:0055114	P	oxidation-reduction process	39	1566	1.9e-05	0.0019
GO:0045488	P	pectin metabolic process	10	147	2e-05	0.0019
GO:0010393	P	galacturonan metabolic process	10	148	2.1e-05	0.0019
GO:0044248	P	cellular catabolic process	29	1024	2.7e-05	0.0024
GO:0006950	P	response to stress	69	3506	3e-05	0.0025
GO:0044036	P	cell wall macromolecule metabolic process	10	158	3.5e-05	0.0027
GO:0010410	P	hemicellulose metabolic process	8	96	3.5e-05	0.0027
GO:0006979	P	response to oxidative stress	17	453	5.5e-05	0.0041
GO:0006869	P	lipid transport	10	174	7.6e-05	0.0054
GO:0010033	P	response to organic substance	44	2023	0.00013	0.0087
GO:0010383	P	cell wall polysaccharide metabolic process	8	118	0.00014	0.009
GO:0044710	P	single-organism metabolic process	73	3970	0.00014	0.0092
GO:0044763	P	single-organism cellular process	109	6591	0.00016	0.0098
GO:0051301	P	cell division	14	358	0.00016	0.0098
GO:0014070	P	response to organic cyclic compound	15	405	0.00017	0.009
Terms found in downregulated DEGs
GO term	Ontology	Description	Number in input list	Number in BG/Ref	p-value	FDR
GO:0042221	P	response to chemical	105	2853	2.9e-14	6.6e-11
GO:1901700	P	response to oxygen-containing compound	71	1557	7.6e-14	8.8e-11
GO:0050896	P	response to stimulus	170	6250	1.4e-11	1.1e-08
GO:0010033	P	response to organic substance	76	2023	8.6e-11	4.9e-08
GO:0009628	P	response to abiotic stimulus	74	2022	4.9e-10	2.2e-07
GO:0009719	P	response to endogenous stimulus	66	1732	1e-09	4e-07
GO:0010035	P	response to inorganic substance	44	926	1.9e-09	5.9e-07
GO:0001101	P	response to acid chemical	51	1181	2.1e-09	5.9e-07
GO:0010200	P	response to chitin	16	134	4.4e-09	1.1e-06
GO:0010243	P	response to organonitrogen compound	17	166	1.2e-08	2.7e-06
GO:0006950	P	response to stress	102	3506	3.2e-08	6.7e-06
GO:1901698	P	response to nitrogen compound	20	264	6.9e-08	1.3e-05
GO:0009725	P	response to hormone	58	1631	1.2e-07	2.1e-05
GO:0009266	P	response to temperature stimulus	29	559	2.2e-07	3.6e-05
GO:0044550	P	secondary metabolite biosynthetic process	20	311	8e-07	0.00012
GO:0009414	P	response to water deprivation	21	347	1.1e-06	0.00015
GO:0009409	P	response to cold	22	384	1.4e-06	0.00019
GO:0009415	P	response to water	21	355	1.5e-06	0.00019
GO:0006979	P	response to oxidative stress	24	453	1.7e-06	0.00021
GO:0055114	P	oxidation-reduction process	52	1566	3.9e-06	0.00045
GO:0019748	P	secondary metabolic process	24	492	6.6e-06	0.00072
GO:0044710	P	single-organism metabolic process	98	3970	6.8e-05	0.0071
*Bolded terms represent child terms plotted in Figure 4

## Sheet: Table S5 Outgrowth appearance
Table S5. Outgrowth appearance in different growth conditions. F1 plants were grown in control conditions, short day conditions, and 17ºC and 23ºC constant conditions. Number represents average leaf number at first outgrowth appearance, N > 12 each condition.
Condition	Leaf no of first outgrowth (average)	standard deviation
Control conditions	16.5	1.62369
SD	28.1875	3.44903
17°C constant	22.1429	1.65748
23°C constant	16.25	1.23828

## Sheet: Table S6 All DEGs  
Table S6. The list of DEGs in early (top) and late (below) outgrowth tissue. DEGs include all genes that have Log2FC > 1, p-value < 0.05.
Early outgrowths
GeneID	ATG (if known)	Symbol	log2FoldChange	adjusted p-value	p-value
5008156	AT4G22485	NA	5.77608	1.06e-47	3.82e-52
28720169	AT4G22475	NA	4.84475	9.69e-26	1.05e-29
3768785	AT3G05727	NA	4.4003	6.11e-23	8.8e-27
828347	AT4G22520	F7K2.100	4.36726	7.62e-20	1.65e-23
5008158	AT4G22513	NA	4.31573	4.58e-36	3.3e-40
824628	AT3G54630	NA	4.20097	1.15e-18	2.91e-22
836532	AT5G64110	MHJ24.9	3.69691	2.06e-20	3.71e-24
5008159	AT4G22517	NA	3.637	3.87e-18	1.12e-21
843660	AT1G73260]	KTI1	2.50315	5.19e-05	2.24e-08
28721239	AT5G41025	NA	2.46596	0.000209	1.05e-07
815945	AT2G14580	PRB1	2.3735	0.000414	2.39e-07
5008157	AT4G22505	NA	2.27743	0.001334	9.14e-07
836052	AT5G59330	MNC17.24	2.11805	0.006402	4.98e-06
832547	AT5G24780	VSP1	2.04658	0.000268	1.45e-07
834223	AT5G42180	PER64	2.01251	0.012537	1.13e-05
828255	AT4G21680	NRT1.8	1.99231	0.006741	5.59e-06
820429	AT3G12500	HCHIB	1.94412	0.006402	5.08e-06
833886	AT5G38940	K15E6.120	1.87048	0.036912	4.66e-05
829137	AT4G30140	CDEF1	1.83711	0.043595	6.13e-05
835952	AT5G58390	MCK7.26	1.81007	0.000587	3.59e-07
832764	AT5G27060	RLP53	1.7994	0.021632	2.49e-05
28720449	AT5G02195	NA	1.75577	0.017013	1.84e-05
827000	AT4G13660	PRR2	1.70454	0.034181	4.19e-05
829724	AT4G35720	F8D20.230	1.59571	0.014081	1.42e-05
818181	AT2G36080	ABS2	1.37536	0.013229	1.29e-05
840510	AT1G36060	F5J5.5	1.33018	0.000857	5.56e-07
835830	AT5G57240	ORP4C	1.30079	0.013229	1.26e-05
835884	AT5G57760	MRI1.12	1.27541	0.016314	1.7e-05
828201	AT4G02700	SULTR3%3B2	1.09717	0.004741	3.42e-06
838752	AT1G21520	F24J8.16	1.09503	0.037219	4.94e-05
28716214	AT1G04953	NA	-1.8338	0.048947	7.06e-05
839810	AT1G29355	NA	-2.49551	0.000154	7.22e-08
28719889	AT4G07190	NA	-2.6898	1.35e-05	5.33e-09
3767658	AT1G67260	TCP1	-2.69145	6.59e-14	2.14e-17
819019	AT2G44130	F6E13.26	-3.27414	2.44e-09	8.79e-13
Late Outgrowths
GeneID	ATG (if known)	Symbol	log2FoldChange	adjusted p-value	p-value
817180	AT2G26400	ARD3	4.77943	9.2788e-17	4.0385e-20
842547	AT1G62500	T3P18.6	4.65031	3.9713e-11	3.1688e-14
836532	AT5G64110	MHJ24.9	4.36867	3.7515e-12	2.7213e-15
833886	AT5G38940	K15E6.120	4.36755	5.246e-10	5.2641e-13
840977	AT1G43800	FTM1	4.14049	6.7105e-09	1.0466e-11
831705	AT5G01870	T20L15.140	3.89926	3.3752e-09	4.305e-12
5008156	AT4G22485	NA	3.84622	2.4797e-07	6.5655e-10
829724	AT4G35720	F8D20.230	3.80326	5.5733e-18	1.6171e-21
820609	AT3G13960	GRF5	3.80245	3.4781e-09	4.8018e-12
818435	AT2G38530	LTP2	3.74051	4.5273e-36	1.642e-40
28719524		NA	3.69177	3.5749e-07	1.0373e-09
828986	AT4G28680	TYRDC	3.55962	3.4781e-09	4.9199e-12
828732	AT4G26260	MIOX4	3.51348	2.642e-06	9.5825e-09
826448	AT4G08780	T32A17.90	3.36585	5.1611e-08	1.0296e-10
3768785	AT3G05727	NA	3.31705	2.3371e-09	2.7125e-12
5008159	AT4G22517	NA	3.28711	2.9615e-08	5.2633e-11
828201	AT4G02700	SULTR3%3B2	3.20598	3.0645e-10	2.8899e-13
833885	AT5G38930	K15E6.110	3.19789	5.0362e-05	3.2332e-07
826770	AT4G11650	OSM34	3.17893	1.7471e-05	9.2518e-08
826721	AT4G11190	T22B4.170	3.14878	9.4488e-06	4.1125e-08
826899	AT4G12870	T20K18.220	3.12958	4.041e-05	2.4916e-07
28719417		NA	3.07448	6.2607e-05	4.1101e-07
28720169		NA	3.07092	0.00015509	1.17e-06
836677	AT5G65510	AIL7	3.0669	4.4916e-06	1.7106e-08
816351	AT2G18360	T30D6.13	3.06607	7.3359e-05	4.9224e-07
827000	AT4G13660	PRR2	3.03743	1.081e-06	3.4018e-09
816499	AT2G19800	MIOX2	2.95482	4.7871e-07	1.4064e-09
829735	AT4G35810	F4B14.80	2.90555	0.00046865	4.5535e-06
831364	AT5G15120	F2G14.1	2.8748	1.0473e-08	1.6713e-11
838728	AT1G21310	EXT3	2.86241	6.5572e-10	6.897e-13
826447	AT4G08770	Prx37	2.85099	6.27e-06	2.5786e-08
817571	AT2G30210	LAC3	2.81229	0.00063236	6.6743e-06
823555	AT3G44300	NIT2	2.78067	1.091e-07	2.4589e-10
828686	AT4G25810	XTR6	2.76979	0.00078487	8.8818e-06
819368	AT2G47550	T30B22.15	2.76887	0.00059291	6.1934e-06
843660	AT1G73260	KTI1	2.72541	0.00084021	9.8433e-06
832459	AT5G23940	PEL3	2.69732	3.3538e-08	6.0821e-11
827523	AT4G17980	NAC071	2.69142	0.00120894	1.6092e-05
819607	AT3G04510	LSH2	2.64309	1.504e-05	7.8007e-08
833986	AT5G39890	MYH19.8	2.6157	1.7978e-05	9.6155e-08
835337	AT5G52600	MYB82	2.61434	0.00058617	6.1018e-06
826648	AT4G10560	MEE53	2.61265	0.00121812	1.6351e-05
829152	AT4G30290	XTH19	2.57864	2.5986e-05	1.508e-07
816784	AT2G22510	F14M13.9	2.54183	0.00251318	4.1477e-05
820082	AT3G09260	PYK10	2.526	0.00382155	7.3214e-05
821582	AT3G20370	NA	2.50426	0.00343591	6.2684e-05
839958	AT1G30760	NA	2.50335	0.00017553	1.3567e-06
818884	AT2G42840	PDF1	2.50092	3.3636e-07	9.565e-10
836052	AT5G59330	MNC17.24	2.49008	0.00449204	9.2216e-05
840510	AT1G36060	F5J5.5	2.48486	5.5877e-08	1.1349e-10
5008157	AT4G22505	NA	2.46773	0.00447086	9.1457e-05
825160	AT3G59900	ARGOS	2.46737	6.2349e-09	9.4979e-12
824642	AT3G54770	ARP1	2.45948	0.0001114	7.9192e-07
823888	AT3G47340	ASN1	2.44399	0.003686	6.9787e-05
841062	AT1G44970	F27F5.6	2.41188	0.0063943	0.00015284
836429	AT5G63090	LOB	2.39875	0.00668553	0.0001644
819315	AT2G47010	F14M4.16	2.37945	9.8829e-06	4.4807e-08
832054	AT5G19340	F7K24.90	2.373	1.7816e-06	5.8802e-09
835363	AT5G52860	ABCG8	2.37032	5.246e-10	5.3276e-13
830416	AT5G05340	PRX52	2.34745	0.00124302	1.6952e-05
820024	AT3G08770	LTP6	2.32443	0.0003221	2.8506e-06
832666	AT5G25970	T1N24.19	2.31492	0.00513323	0.00011245
841838	AT1G54000	GLL22	2.30905	0.00040333	3.8474e-06
815979	AT2G14900	T26I20.6	2.29782	3.5799e-05	2.1424e-07
28720171	AT4G22510	F7K2.90	2.29388	0.0107547	0.00031674
817142	AT2G26010	PDF1.3	2.29159	1.3005e-05	6.3022e-08
817587	AT2G30370	CHAL	2.29027	0.00446493	9.1143e-05
822289	AT3G26760	NA	2.28494	0.00637314	0.0001521
836664	AT5G65390	AGP7	2.28186	1.1494e-05	5.4194e-08
821454	AT3G19200	NA	2.28007	0.00898271	0.00025087
837163	AT1G06520	GPAT1	2.25356	0.00202029	3.1142e-05
836709	AT5G65800	ACS5	2.22956	0.00476418	0.00010022
830694	AT5G08000	E13L3	2.22724	3.8778e-08	7.206e-11
820161	AT3G10000	EDA31	2.22045	0.0104869	0.00030619
835952	AT5G58390	MCK7.26	2.19984	1.3131e-05	6.5247e-08
818880	AT2G42800	RLP29	2.19924	5.0114e-09	7.4523e-12
828983	AT4G28650	PXL2	2.18809	1.959e-08	3.4106e-11
819130	AT2G45220	AtPME17	2.18763	0.00355189	6.5831e-05
826706	AT4G11050	GH9C3	2.17654	0.00097414	1.2013e-05
829795	AT4G36430	AP22.54	2.16855	0.0128328	0.00041383
831108	AT5G12330	LRP1	2.16425	0.0111846	0.00033427
815093	AT2G05440	GRP9	2.15533	0.014556	0.00050165
820724	AT3G14950	TTL2	2.13259	0.0135564	0.00045178
837117	AT1G06080	ADS1	2.12804	0.0203575	0.00082236
820893	AT3G16450	JAL33	2.10258	0.0186785	0.00072557
827182	AT4G15160	DL3625W	2.10137	0.0219707	0.00092278
820507	AT3G13175	NA	2.09837	7.0154e-12	5.3434e-15
829841	AT4G36880	CP1	2.09114	0.00392631	7.6188e-05
820839	AT3G15950	NAI2	2.08329	0.00242706	3.9789e-05
828080	AT4G02290	GH9B13	2.07877	0.00065946	7.1848e-06
28717257		NA	2.07735	0.00087158	1.0337e-05
818419	AT2G38380	T19C21.13	2.0748	0.0213293	0.00088115
832364	AT5G23000	MYB37	2.07261	0.0256693	0.00113864
837602	AT1G02205	CER1	2.06973	2.7283e-07	7.5206e-10
819726	AT3G05600	F18C1.13	2.06279	0.00063512	6.7357e-06
825024	AT3G58550	NA	2.05653	0.0273972	0.00124411
832311	AT5G22500	FAR1	2.04266	2.3693e-06	8.3355e-09
5008158	AT4G22513	NA	2.03892	0.0290796	0.00135426
824880	AT3G57130	BOP1	2.02715	0.00220204	3.4664e-05
828255	AT4G21680	NRT1.8	2.02314	0.0201363	0.00081092
837146	AT1G06350	ADS4	2.02062	6.2014e-06	2.5192e-08
818520	AT2G39350	ABCG1	2.01943	1.3005e-05	6.3677e-08
833873	AT5G38820	K15E6.7	2.01715	0.0105182	0.00030824
832968	AT5G28640	AN3	2.01079	0.0114231	0.00034615
816510	AT2G19910	F6F22.6	2.00829	0.0047666	0.00010099
830103	AT4G39480	CYP96A9	2.0006	0.00931681	0.00026461
828344	AT4G22490	F7K2.70	1.99911	8.7329e-05	5.9548e-07
833843	AT5G38550	MBB18.8	1.99681	0.00597537	0.00013805
829604	AT4G34530	CIB1	1.9552	6.2911e-19	1.5972e-22
836475	AT5G63560	FACT	1.95503	0.0391764	0.00210724
832177	AT5G20550	F7C8.140	1.94659	0.0407906	0.00224289
821833	AT3G22620	NA	1.93251	0.0205679	0.00083775
815176	AT2G06200	GRF6	1.92993	0.0427467	0.00244502
817428	AT2G28790	F8N16.8	1.91369	4.9443e-07	1.4705e-09
819088	AT2G44790	UCC2	1.91356	0.00192385	2.8818e-05
28718492	AT3G01516	NA	1.91209	0.0331224	0.00162542
833870	AT5G38790	MKD10.11	1.90795	0.0441609	0.00258565
838069	AT1G15040	GAT1_2.1	1.89776	0.0464881	0.0028192
825522	AT3G63470	scpl40	1.88579	0.00195141	2.9373e-05
837381	AT1G08590	F22O13.7	1.88033	0.0254309	0.0011253
2745585	AT2G36985	ROT4	1.87155	0.0486635	0.00302701
821891	AT3G23150	ETR2	1.85514	9.8465e-06	4.4284e-08
842545	AT1G62480	T3P18.4	1.85439	0.0198325	0.0007927
821112	AT3G02550	LBD41	1.84766	3.3636e-07	9.6377e-10
833315	AT5G33370	F19N2.90	1.84672	0.00666486	0.00016285
833889	AT5G38970	BR6OX1	1.84349	3.936e-05	2.4126e-07
841047	AT1G44830	T12C22.10	1.83184	0.0105274	0.0003089
28718918		NA	1.82966	2.4785e-05	1.4203e-07
822596	AT3G29370	P1R3	1.82902	0.033379	0.00165012
839801	AT1G29270	F28N24.5	1.82666	0.0331224	0.00162506
841839	AT1G54010	F15I1.9	1.82314	0.0421209	0.00238172
829024	AT4G29030	F19B15.60	1.8131	0.013917	0.00046843
819052	AT2G44450	BGLU15	1.8065	0.00815841	0.00021562
832358	AT5G22940	F8H	1.79787	0.00063999	6.8476e-06
834606	AT5G45670	MRA19.6	1.79467	0.00025739	2.1845e-06
818262	AT2G36890	RAX2	1.79406	0.00824745	0.00021951
826936	AT4G13210	F17N18.100	1.77512	0.00056704	5.8409e-06
828910	AT4G27970	SLAH2	1.77376	2.8273e-05	1.6715e-07
830874	AT5G10100	TPPI	1.768	0.00365386	6.8781e-05
832031	AT5G19110	T24G5.10	1.76449	0.00891432	0.0002454
28720328		NA	1.76211	0.0470896	0.00287275
828629	AT4G25260	F24A6.100	1.75317	4.8403e-09	7.0223e-12
832307	AT5G22460	MWD9.26	1.74957	1.3131e-05	6.4976e-08
28718641		NA	1.74528	0.00455488	9.4663e-05
822833	AT3G30775	ERD5	1.74352	0.00105088	1.3417e-05
833773	AT5G37940	K18L3.100	1.74296	0.00411015	8.1693e-05
839723	AT1G28290	AGP31	1.74147	0.00024913	2.0873e-06
832197	AT5G20740	T1M15.140	1.73275	2.8534e-07	7.9689e-10
818722	AT2G41230	ORS1	1.71991	0.0280875	0.0012899
28716921		NA	1.70529	0.00813185	0.00021354
831273	AT5G14230	F18O22.20	1.70484	4.5358e-06	1.7438e-08
830812	AT5G09530	PELPK1	1.6947	0.040433	0.00220562
822602	AT3G29410	NA	1.69079	0.00390056	7.5547e-05
28716118	AT3G06435	NA	1.6853	0.00854173	0.00023205
821955	AT3G23730	XTH16	1.66705	2.8301e-10	2.5662e-13
28720449		NA	1.66043	0.0116941	0.00035628
827442	AT4G17280	DL4675C	1.65609	0.024233	0.0010556
829229	AT4G31020	F6I18.70	1.64297	0.0237056	0.00102316
824606	AT3G54400	T14E10.1	1.64011	0.00013518	1.0051e-06
817626	AT2G30750	CYP71A12	1.63932	0.0039769	7.7602e-05
827051	AT4G14130	XTH15	1.63624	0.0461277	0.00276221
824159	AT3G49970	NA	1.61504	0.00463519	9.6836e-05
836760	AT5G66280	GMD1	1.59094	0.00666486	0.0001623
834373	AT5G43530	K9D7.2	1.58929	0.0421398	0.00239051
836485	AT5G63650	SNRK2.5	1.56104	8.7287e-10	9.4977e-13
832529	AT5G24580	K18P6.11	1.54583	0.00121992	1.6479e-05
829997	AT4G38400	EXLA2	1.54559	0.00226391	3.5883e-05
839384	AT1G03870	FLA9	1.5441	0.00238178	3.8701e-05
826623	AT4G10310	HKT1	1.53952	0.012674	0.00040315
819156	AT2G45480	GRF9	1.52919	0.043955	0.00255993
820136	AT3G09780	CCR1	1.5277	0.0363371	0.00188203
816103	AT2G16060	HB1	1.52675	0.00455488	9.4538e-05
837698	AT1G11545	XTH8	1.5032	0.00879971	0.00024193
820658	AT3G14370	WAG2	1.50315	0.00926044	0.00026198
824732	AT3G55660	ROPGEF6	1.49736	0.00511049	0.00011159
6240819	AT1G04425	NA	1.49438	0.0009296	1.1329e-05
824253	AT3G50890	HB28	1.47824	1.5012e-07	3.7473e-10
828024	AT4G03210	XTH9	1.47688	0.00022144	1.7911e-06
819291	AT2G46780	F19D11.6	1.47236	0.00270618	4.5543e-05
825518	AT3G63430	TRM5	1.46873	0.00084594	1.0002e-05
827459	AT4G17480	DL4775C	1.4667	0.0234023	0.00100328
28721130	AT5G09805	IDL3	1.46046	0.00347323	6.3647e-05
834800	AT5G47500	PME5	1.45362	0.0123392	0.0003885
843783	AT1G74420	FUT3	1.44983	0.035169	0.00179219
829629	AT4G34770	F11I11.10	1.44912	0.00014273	1.0665e-06
835830	AT5G57240	ORP4C	1.44244	0.0486816	0.00302991
839964	AT1G30820	T17H7.12	1.43523	1.9178e-05	1.0573e-07
818961	AT2G43590	F18O19.30	1.42129	0.00083264	9.6742e-06
831137	AT5G12970	T24H18.140	1.41696	0.00899809	0.00025162
835611	AT5G55180	MCO15.13	1.415	3.8028e-05	2.2896e-07
839549	AT1G04310	ERS2	1.41161	1.0789e-06	3.3261e-09
821908	AT3G23290	LSH4	1.40469	0.00149734	2.1307e-05
842267	AT1G59740	AtNPF4.3	1.40103	0.00405918	7.9725e-05
28718645		NA	1.40037	0.0153312	0.00053827
5007665	AT1G05835	NA	1.40032	0.0153804	0.00054484
28717247		NA	1.39975	0.00080082	9.2365e-06
843894	AT1G75590	F10A5.20	1.39269	0.0301742	0.00142384
824292	AT3G51290	NA	1.3851	0.0127357	0.00040649
817065	AT2G25270	T22F11.14	1.37634	0.00103552	1.3035e-05
820890	AT3G16420	PBP1	1.36849	0.0181799	0.00069464
835627	AT5G55340	MTE17.5	1.36501	0.0314409	0.0015087
828530	AT4G24275	NA	1.35313	0.00201204	3.0869e-05
834976	AT5G49170	K21P3.4	1.35018	0.00202686	3.1464e-05
836265	AT5G61440	ACHT5	1.34633	0.0186177	0.00071983
844368	AT1G80280	F5I6.3	1.34628	7.3555e-08	1.5207e-10
819584	AT3G04290	LTL1	1.34557	0.00251318	4.1448e-05
831375	AT5G15230	GASA4	1.34501	0.0199339	0.00080037
816414	AT2G18970	F19F24.17	1.34309	0.0381128	0.00202988
838778	AT1G21740	F8K7.18	1.34209	0.00530979	0.00011806
816511	AT2G19920	F6F22.5	1.33939	0.0464012	0.00278869
831026	AT5G11540	GulLO3	1.33583	0.0356192	0.00182547
819137	AT2G45290	F4L23.20	1.33267	0.0031756	5.6642e-05
818305	AT2G37280	ABCG33	1.33	0.0398883	0.00215648
820165	AT3G10040	HRA1	1.32762	2.9549e-06	1.1039e-08
837928	AT1G13670	F21F23.11	1.3269	0.0145559	0.0005003
825031	AT3G58620	TTL4	1.3232	0.0047666	0.00010107
821439	AT3G19050	POK2	1.31523	0.0360855	0.00186245
816900	AT2G23690	F27L4.13	1.31522	0.0209604	0.00085602
824467	AT3G53010	NA	1.31444	0.00242659	3.9694e-05
840603	AT1G36940	T32E20.35	1.31113	1.1256e-05	5.227e-08
837028	AT1G05260	RCI3	1.30951	0.0366035	0.00190428
844028	AT1G76930	EXT4	1.30253	1.504e-05	7.7936e-08
818857	AT2G42570	TBL39	1.29543	0.0129581	0.00042205
816123	AT2G16270	F16F14.23	1.2924	0.0201363	0.00081141
828290	AT4G22010	sks4	1.28516	0.0235885	0.00101383
838078	AT1G02810	F22D16.20	1.2784	0.014556	0.00050208
844063	AT1G77270	T14N5.12	1.27813	0.00016428	1.2512e-06
828064	AT4G02330	ATPMEPCRB	1.27367	0.00394949	7.6781e-05
822221	AT3G26200	CYP71B22	1.27213	0.00033736	3.0468e-06
828210	AT4G02660	T10P11.5	1.27103	0.0441609	0.00259537
830332	AT5G04530	KCS19	1.26571	0.00307361	5.4514e-05
827684	AT4G19430	T5K18.210	1.25892	0.0403736	0.00218774
841632	AT1G52030	MBP2	1.24482	0.0215354	0.00089238
827273	AT4G15910	DI21	1.24114	0.00065946	7.1624e-06
831685	AT5G03870	MED24.17	1.23988	0.012101	0.00037658
831945	AT5G18270	ANAC087	1.23937	0.0293409	0.00137919
824485	AT3G53190	NA	1.23857	0.0048732	0.00010464
825034	AT3G58650	TRM7	1.23759	0.00032546	2.892e-06
839556	AT1G03010	F10O3.17	1.23698	0.00438833	8.8973e-05
827552	AT4G18260	T9A21.110	1.23475	0.00775289	0.00020246
822387	AT3G27650	LBD25	1.22888	0.0369409	0.00193044
828118	AT4G01580	T15B16.18	1.22395	0.00119966	1.5882e-05
817730	AT2G31730	T9H9.27	1.22361	0.00455488	9.3844e-05
828681	AT4G25760	GDU2	1.22251	9.3112e-06	4.0188e-08
838232	AT1G16630	F19K19.8	1.21872	0.00202414	3.1348e-05
825431	AT3G62570	NA	1.2181	0.00111692	1.4462e-05
835837	AT5G57320	VLN5	1.21068	0.0289517	0.00134725
835646	AT5G55520	MTE17.24	1.20942	0.0146787	0.0005079
836209	AT5G60880	BASL	1.20854	0.0132628	0.00043504
829662	AT4G35100	PIP3	1.20464	0.015346	0.0005406
815978	AT2G14890	AGP9	1.19817	0.0354807	0.00181579
836533	AT5G64120	AtPRX71	1.19167	0.0138796	0.00046596
841748	AT1G53140	DRP5A	1.18067	0.00457422	9.5231e-05
838418	AT1G18370	HIK	1.17959	0.0117108	0.00035722
838859	AT1G22530	PATL2	1.17709	0.00307361	5.4427e-05
828627	AT4G25240	SKS1	1.17671	0.0414967	0.00231054
832291	AT5G22310	MWD9.9	1.17559	3.0851e-05	1.8351e-07
830594	AT5G07030	MOJ9.20	1.1728	0.0343822	0.00171718
823326	AT3G42820	NA	1.16553	0.00444255	9.0395e-05
824158	AT3G49960	NA	1.1654	0.00477711	0.00010184
833741	AT5G37630	EMB2656	1.16524	0.0118879	0.0003652
820241	AT3G10720	NA	1.16455	0.00521244	0.00011551
836362	AT5G62410	SMC2	1.16411	0.0109215	0.00032284
820180	AT3G10180	NA	1.16295	0.0245605	0.0010761
825237	AT3G60660	NA	1.16212	0.0441609	0.00257922
842613	AT1G63100	F16M19.21	1.15816	0.0190668	0.00074411
824981	AT3G58120	BZIP61	1.15815	0.0224312	0.00095026
839454	AT1G04660	T1G11.8	1.1578	0.0257818	0.00114831
827300	AT4G16140	DL4110W	1.15661	0.00702293	0.00017652
816845	AT2G23130	AGP17	1.15375	0.0198603	0.00079597
819994	AT3G08030	NA	1.15002	0.0285009	0.0013211
843861	AT1G75240	HB33	1.14931	5.3721e-06	2.1433e-08
832025	AT5G19060	T16G12.100	1.14723	0.00097277	1.1961e-05
824616	AT3G54510	NA	1.14554	0.0413375	0.00229303
828191	AT4G01525	SADHU5-1	1.1435	1.3588e-07	3.2528e-10
822202	AT3G26050	NA	1.13399	0.0427809	0.00245163
835526	AT5G54380	THE1	1.13028	0.0332185	0.00163616
839137	AT1G25510	F2J7.6	1.12713	0.0168796	0.00061835
821209	AT3G01140	MYB106	1.1242	0.0413375	0.00229196
835676	AT5G55820	WYR	1.12377	0.045169	0.00266876
815286	AT2G07170	T25N22.13	1.12367	0.032372	0.00157024
831985	AT5G18670	BMY3	1.12344	0.0125531	0.00039793
839394	AT1G01110	IQD18	1.12334	0.0121706	0.0003806
838405	AT1G18250	ATLP-1	1.11587	0.0194819	0.0007704
837153	AT1G06420	T2D23.12	1.11501	0.0279791	0.00128169
831023	AT5G11510	MYB3R-4	1.11478	0.0212031	0.00087439
820554	AT3G13520	AGP12	1.11333	0.00837942	0.00022521
843941	AT1G76090	SMT3	1.11175	0.0357497	0.00183864
827876	AT4G21270	ATK1	1.11097	0.0466703	0.00283702
819712	AT3G05470	F22F7.8	1.10612	0.0423008	0.00240986
818315	AT2G37390	NAKR2	1.10609	0.0294704	0.00138635
6240577	AT3G22072	NA	1.10467	0.0128328	0.00041443
821080	AT3G03130	T17B22.18	1.10412	0.0479791	0.00296546
829463	AT4G33270	CDC20.1	1.10011	0.00815841	0.00021562
841044	AT1G44800	SIAR1	1.09833	0.00276149	4.6813e-05
818503	AT2G39180	CCR2	1.09801	0.00053866	5.4313e-06
828773	AT4G26660	T15N24.110	1.09646	0.0366035	0.00190512
824636	AT3G54710	CDT1B	1.09428	0.00748626	0.00019251
842774	AT1G64660	MGL	1.09261	0.00232172	3.7136e-05
828668	AT4G25630	FIB2	1.092	0.0441609	0.00259604
828092	AT4G03100	F4C21.2	1.08883	0.0115413	0.00035037
844161	AT1G78260	F3F9.20	1.08822	0.00051429	5.0923e-06
830584	AT5G06930	MOJ9.10	1.08804	0.0268042	0.00120357
832418	AT5G23530	CXE18	1.08677	0.0378528	0.00200584
833994	AT5G39970	MYH19.17	1.08291	0.0377582	0.00199945
820706	AT3G14780	NA	1.07988	0.00633	0.00014923
818984	AT2G43800	F18O19.9	1.07822	0.00397032	7.733e-05
833647	AT5G36800	F5H8.4	1.07501	0.00852022	0.00023084
818858	AT2G42580	TTL3	1.07212	0.00507121	0.00011036
824337	AT3G51740	IMK2	1.0713	0.00131069	1.816e-05
827780	AT4G20320	F1C12.230	1.06978	0.0106432	0.00031307
835721	AT5G56220	K24C1.3	1.06839	6.1708e-05	4.0287e-07
823523	AT3G44050	F26G5.1	1.06401	0.0441609	0.00258318
844223	AT1G78860	F9K20.9	1.06144	0.0172137	0.00063495
841433	AT1G50110	F2J10.4	1.06062	0.00567804	0.00012913
829878	AT4G37240	AP22.53	1.05886	0.0495794	0.00311645
832495	AT5G24280	GMI1	1.0544	0.0127629	0.00040829
814741	AT2G02100	LCR69	1.05247	0.0286492	0.00133006
820888	AT3G16410	NSP4	1.05215	0.0308012	0.00146501
824291	AT3G51280	NA	1.04921	0.00569771	0.00012978
835711	AT5G56120	MDA7.18	1.0471	0.00542098	0.00012112
828171	AT4G02800	T5J8.12	1.04286	0.0314221	0.00150666
3766694	AT1G10850	NA	1.04233	0.00338809	6.1566e-05
831258	AT5G14090	AtLAZY1	1.04225	0.00034879	3.1879e-06
834900	AT5G48450	sks3	1.0417	0.00740262	0.00018956
822186	AT3G25900	HMT-1	1.03922	0.015346	0.00054154
816792	AT2G22610	T9I22.5	1.03657	0.0211314	0.00086761
821972	AT3G23890	TOPII	1.03513	0.0386597	0.00206682
842636	AT1G63300	F9N12.8	1.03005	0.032372	0.00156916
829444	AT4G33070	AtPDC1	1.03004	0.0245058	0.00107281
824585	AT3G54180	CDKB1%3B1	1.0292	0.0185472	0.00071417
836855	AT5G67200	K21H1.16	1.0284	0.00022043	1.7589e-06
818679	AT2G40820	T20B5.2	1.02805	0.00053695	5.3752e-06
830844	AT5G09840	MYH9.5	1.02635	0.0377506	0.0019973
824854	AT3G56870	NA	1.02453	0.0478769	0.00294475
834609	AT5G45700	MRA19.9	1.02388	0.00360459	6.72e-05
821570	AT3G20260	NA	1.02299	0.00010698	7.5666e-07
843696	AT1G73620	F25P22.3	1.02223	0.0120383	0.00037332
836513	AT5G63920	TOP3A	1.02079	0.0172574	0.00063836
832580	AT5G25090	ENODL13	1.01935	0.0479055	0.00294904
833636	AT5G36710	NA	1.01868	0.015716	0.00056261
831387	AT5G15350	ENODL17	1.0183	0.0186332	0.00072207
834676	AT5G46330	FLS2	1.01779	0.00155354	2.237e-05
821233	AT3G02230	RGP1	1.01378	0.00113169	1.4732e-05
28721146		NA	1.01165	0.0348771	0.00175707
837941	AT1G13800	FAC19	1.00714	0.0464543	0.00280045
843100	AT1G67750	F12A21.12	1.00644	0.0421398	0.00239028
844008	AT1G76740	F28O16.11	1.00589	0.0444427	0.00261617
825054	AT3G58850	PAR2	1.00358	0.0257818	0.00114745
830161	AT4G40000	T5J17.170	1.0019	0.0417015	0.00233363
3771206	AT5G34851	NA	1.00022	0.0122302	0.0003839
816085	AT2G15890	MEE14	-1.00126	0.0417054	0.00233705
6241141	AT1G46554	NA	-1.0014	0.0185479	0.00071547
838596	AT1G20070	T20H2.15	-1.00288	0.0147273	0.00051089
825457	AT3G62820	NA	-1.00364	0.00252058	4.1946e-05
28721191	AT5G23235	NA	-1.00458	1.815e-05	9.8747e-08
836255	AT5G61340	MFB13.11	-1.00461	0.00093261	1.1399e-05
843694	AT1G73600	F6D5.1	-1.00544	0.00435067	8.7736e-05
838701	AT1G21065	NA	-1.00548	0.00690642	0.00017077
820043	AT3G08940	LHCB4.2	-1.00652	0.00068378	7.5394e-06
843939	AT1G76070	T23E18.1	-1.00728	0.0357063	0.00183381
829663	AT4G35110	T12J5.14	-1.00996	0.0322083	0.00155647
841691	AT1G52590	F6D8.19	-1.01223	0.0215098	0.00089016
844371	AT1G80310	MOT2	-1.01243	0.00029682	2.6053e-06
827932	AT4G03410	F9H3.2	-1.01261	0.0016623	2.4237e-05
831454	AT5G15970	KIN2	-1.01369	0.0123392	0.0003895
836812	AT5G66790	MUD21.3	-1.01494	0.00458627	9.5648e-05
818330	AT2G37540	F13M22.4	-1.01588	0.00034609	3.1382e-06
820964	AT3G17070	NA	-1.01654	0.00635837	0.00015059
818787	AT2G41870	AtREM4.2	-1.01684	0.0129067	0.00041872
831784	AT5G02230	T7H20.280	-1.01703	0.00898271	0.00025048
842744	AT1G64370	F15H21.1	-1.01777	0.0144505	0.00049215
822330	AT3G27110	NA	-1.01813	0.00356267	6.6182e-05
842988	AT1G66700	PXMT1	-1.0201	0.033938	0.00168621
830905	AT5G10410	F12B17.240	-1.02394	0.0286962	0.00133328
824563	AT3G53960	NA	-1.02415	0.00122707	1.6645e-05
829949	AT4G37930	SHM1	-1.0262	0.00159361	2.312e-05
819281	AT2G46690	SAUR32	-1.02639	0.00915589	0.0002579
828489	AT4G23890	NdhS	-1.027	0.00722842	0.00018274
814962	AT2G04240	XERICO	-1.02872	0.00056265	5.7752e-06
837995	AT1G14340	F14L17.11	-1.02953	0.00296402	5.2032e-05
836872	AT5G67370	CGLD27	-1.03223	0.00217423	3.4146e-05
824339	AT3G51760	NA	-1.03449	0.00827779	0.0002209
841971	AT1G55265	NA	-1.03651	0.00010698	7.5525e-07
6240812	AT1G49032	NA	-1.03802	0.00010544	7.2661e-07
818410	AT2G38300	F16M14.25	-1.04275	0.0458963	0.00273836
816733	AT2G21970	44441	-1.04347	0.0237667	0.00102971
818876	AT2G42760	F7D19.24	-1.04414	0.00018135	1.4142e-06
5007884	AT2G18328	RL4	-1.0457	0.00282502	4.826e-05
826914	AT4G13010	F25G13.100	-1.04606	0.00137898	1.9456e-05
28719245		NA	-1.04749	0.0461277	0.00275669
28718413		NA	-1.04904	0.0138506	0.00046418
827015	AT4G13810	RLP47	-1.05129	0.0412599	0.00227767
839576	AT1G02300	T6A9.28	-1.05178	6.4612e-06	2.695e-08
3770304	AT4G18205	AT4G18200	-1.05351	0.0433699	0.0025074
816892	AT2G23600	ACL	-1.05505	0.0146554	0.00050604
818599	AT2G40100	LHCB4.3	-1.05559	0.00513941	0.00011296
816703	AT2G21650	MEE3	-1.05561	0.0421382	0.00238564
834344	AT5G43260	MNL12.8	-1.05779	0.0105182	0.00030825
829651	AT4G34990	MYB32	-1.0589	0.0194336	0.00076618
843489	AT1G71480	F26A9.14	-1.05986	0.00092372	1.1224e-05
824296	AT3G51330	NA	-1.06014	0.0221786	0.00093634
843519	AT1G71880	SUC1	-1.06295	0.0296717	0.0013969
819164	AT2G45560	CYP76C1	-1.06334	0.00024589	2.0334e-06
832034	AT5G19140	AILP1	-1.06571	0.00405918	7.9823e-05
2745855	AT1G77885	NA	-1.06673	0.00492696	0.00010647
827221	AT4G15490	UGT84A3	-1.06908	0.0186625	0.00072427
819229	AT2G46220	T3F17.13	-1.06972	0.00035439	3.2649e-06
838674	AT1G20823	F2D10.34	-1.07122	0.0441609	0.0025898
814937	AT2G04039	F3L12.11	-1.07162	0.00078869	8.9822e-06
5007916	AT2G31585	NA	-1.07569	0.0381128	0.00203067
837154	AT1G06430	FTSH8	-1.07601	0.00209393	3.2809e-05
837714	AT1G11700	F25C20.15	-1.07657	0.0120788	0.00037501
835494	AT5G54080	HGO	-1.07711	0.00090419	1.0888e-05
827311	AT4G16190	DL4135W	-1.07772	0.00152994	2.1919e-05
842803	AT1G64950	CYP89A5	-1.07924	0.0135564	0.00044975
842035	AT1G55850	CSLE1	-1.07925	0.00637314	0.00015191
835899	AT5G57887	NA	-1.08105	0.0010008	1.2414e-05
837256	AT1G07440	F22G5.39	-1.08147	0.0045183	9.2919e-05
832583	AT5G25120	CYP71B11	-1.08268	0.00053196	5.3059e-06
822218	AT3G26170	CYP71B19	-1.08385	5.5533e-05	3.5853e-07
832477	AT5G24120	SIGE	-1.08471	0.0407906	0.00224144
817083	AT2G25450	F13B15.11	-1.08524	0.0198116	0.00078974
832247	AT5G21430	NdhU	-1.08674	0.00286784	4.972e-05
844383	AT1G80440	NA	-1.08884	0.0271832	0.00122967
828075	AT4G01390	F2N1.33	-1.08888	0.018711	0.00072751
843990	AT1G76570	AtLHCB7	-1.08899	0.00702157	0.00017623
844128	AT1G77930	DJC65	-1.08934	0.00078687	8.9329e-06
841861	AT1G54210	ATG12A	-1.08988	0.029119	0.00136001
838928	AT1G23200	F26F24.2	-1.09031	0.00481086	0.00010277
835868	AT5G57630	CIPK21	-1.09391	1.2185e-08	1.9887e-11
830825	AT5G09660	PMDH2	-1.09479	0.00370227	7.0355e-05
829620	AT4G34680	GATA3	-1.09512	0.0155195	0.00055276
832703	AT5G26340	MSS1	-1.09912	0.0413375	0.00229395
844289	AT1G79510	T8K14.7	-1.0992	0.00046865	4.51e-06
838755	AT1G21540	F24J8.14	-1.10172	0.016105	0.00058238
832786	AT5G27280	F21A20.2	-1.10197	0.00104867	1.335e-05
818428	AT2G38465	NA	-1.10273	0.0127349	0.00040585
841973	AT1G55280	F7A10.4	-1.10361	0.00105477	1.3504e-05
835786	AT5G56840	MIK19.31	-1.10643	0.00632957	0.00014876
839929	AT1G30500	NF-YA7	-1.10684	0.0414788	0.0023063
828712	AT4G26060	F20B18.170	-1.1078	0.0210227	0.00086085
6241151	AT2G01008	NA	-1.10803	0.0128457	0.00041559
5007693	AT1G13448	NA	-1.10839	0.0227042	0.00096512
838824	AT1G22190	F16L1.8	-1.10864	0.0499082	0.00314969
822314	AT3G26960	NA	-1.10886	0.0204907	0.00083236
818555	AT2G39710	F17A14.9	-1.10928	7.5648e-05	5.1308e-07
837896	AT1G13360	NA	-1.11079	0.00058598	6.0785e-06
816383	AT2G18680	MSF3.6	-1.11248	0.0432434	0.00249539
818005	AT2G34420	LHB1B2	-1.11361	0.00463969	9.7098e-05
818579	AT2G39920	T28M21.8	-1.1147	0.00103552	1.307e-05
827622	AT4G18880	NA	-1.11784	0.0268953	0.00120961
843325	AT1G69890	T17F3.8	-1.1193	0.0417104	0.00233941
834313	AT5G42980	TRX3	-1.11964	0.0036661	6.9144e-05
819284	AT2G46720	KCS13	-1.11967	0.00674436	0.00016633
827095	AT4G14480	NA	-1.12076	0.00171996	2.514e-05
827989	AT4G00880	A_TM018A10.6	-1.12115	1.2938e-07	3.0033e-10
816626	AT2G20920	F5H14.11	-1.12228	1.504e-05	7.7372e-08
844142	AT1G78070	F28K19.28	-1.12421	0.0171184	0.0006302
821607	AT3G20600	NDR1	-1.12493	0.030798	0.00146333
828487	AT4G23880	T32A16.50	-1.12552	0.0319928	0.0015433
835808	AT5G57040	MHM17.18	-1.1256	0.00098516	1.2184e-05
830541	AT5G06530	ABCG22	-1.12744	0.0104875	0.00030659
818301	AT2G37240	F3G5.3	-1.12877	0.0218924	0.00091552
818509	AT2G39240	T16B24.12	-1.12882	0.043073	0.00248189
823667	AT3G45290	MLO3	-1.13012	0.0357999	0.00184381
820338	AT3G11660	NHL1	-1.13208	9.8465e-06	4.4028e-08
817089	AT2G25510	F13B15.17	-1.1337	0.0378609	0.00200764
839779	AT1G29050	TBL38	-1.13602	0.0118972	0.000367
824370	AT3G52070	NA	-1.14031	0.00423697	8.4829e-05
834072	AT5G40720	MNF13.28	-1.14121	0.00037746	3.5458e-06
834407	AT5G43850	ARD4	-1.14298	0.00117942	1.5528e-05
836869	AT5G67340	K8K14.6	-1.14464	0.0186332	0.00072164
844432	AT1G80920	J8	-1.14632	0.00398116	7.783e-05
838553	AT1G19660	AtBBD2	-1.14936	0.00053696	5.3947e-06
843115	AT1G67870	T23K23.28	-1.15097	0.00022617	1.8375e-06
820098	AT3G09390	MT2A	-1.15187	0.00022045	1.775e-06
829552	AT4G34060	DML3	-1.15332	0.0189112	0.00073735
830520	AT5G06320	NHL3	-1.15366	0.0374386	0.00197437
829040	AT4G29190	OZF2	-1.15423	0.0011438	1.4935e-05
818194	AT2G36220	F2H17.17	-1.15635	0.0453695	0.00268469
844181	AT1G78450	F3F9.4	-1.15716	0.00946346	0.00026979
826838	AT4G12290	T4C9.130	-1.15807	0.00734873	0.00018738
3771555	AT5G64685	NA	-1.16088	0.0113092	0.00033963
821806	AT3G22370	AOX1A	-1.16142	0.0319928	0.00154289
843882	AT1G75460	F1B16.1	-1.16432	0.00134043	1.8798e-05
824446	AT3G52800	NA	-1.1667	0.00827861	0.0002216
817815	AT2G32540	CSLB04	-1.16694	0.00281955	4.8065e-05
825820	AT4G04830	MSRB5	-1.16888	0.0011794	1.5471e-05
825294	AT3G61220	SDR1	-1.17057	0.00123492	1.6796e-05
820798	AT3G15580	APG8H	-1.17072	0.00729944	0.00018538
843427	AT1G70890	MLP43	-1.17072	0.00195377	2.9479e-05
828428	AT4G23290	CRK21	-1.17736	0.00019579	1.541e-06
818875	AT2G42750	DJC77	-1.17917	0.00065946	7.1309e-06
838863	AT1G22570	F12K8.8	-1.18341	0.0464543	0.00279643
827507	AT4G17840	T6K21.20	-1.18428	0.00427486	8.5742e-05
836545	AT5G64240	MC3	-1.18536	1.0301e-06	3.1384e-09
840164	AT1G32700	F6N18.8	-1.18635	0.00572573	0.00013084
838739	AT1G21400	F24J8.4	-1.18701	0.00749229	0.00019294
824803	AT3G56360	NA	-1.18973	1.091e-07	2.424e-10
837158	AT1G06460	ACD32.1	-1.19214	1.9987e-06	6.8145e-09
832653	AT5G25840	F18A17.90	-1.19295	5.4537e-06	2.1957e-08
829661	AT4G35090	CAT2	-1.19368	0.00136716	1.924e-05
830393	AT5G05110	MUG13.3	-1.19597	0.00046865	4.5554e-06
817287	AT2G27420	F10A12.10	-1.19837	0.0408124	0.00224556
837239	AT1G07280	F22G5.38	-1.19973	9.5557e-06	4.1937e-08
818323	AT2G37460	UMAMIT12	-1.20013	0.00898271	0.00024958
825753	AT4G04330	RbcX1	-1.20122	0.00039564	3.7596e-06
842580	AT1G62810	CuAO1	-1.20249	0.00025726	2.1741e-06
843945	AT1G76130	AMY2	-1.20305	1.091e-07	2.3795e-10
28720368		NA	-1.20485	0.0388963	0.00208512
820438	AT3G12580	HSP70	-1.20735	0.0441609	0.00258541
825486	AT3G63110	IPT3	-1.20788	0.0244659	0.00107018
837790	AT1G01390	F6F3.19	-1.20854	0.026412	0.00118235
829802	AT4G36500	AP22.75	-1.20933	0.0137883	0.0004611
827728	AT4G19840	PP2-A1	-1.20962	0.00088084	1.0479e-05
827707	AT4G19645	NA	-1.20999	0.043955	0.0025587
835970	AT5G58570	MZN1.2	-1.21395	0.00113169	1.4736e-05
831057	AT5G11840	F14F18.10	-1.21629	0.00037472	3.5065e-06
836304	AT5G61820	MAC9.6	-1.2166	0.00551671	0.00012446
828888	AT4G27740	T29A15.230	-1.21795	0.00847686	0.00022875
821434	AT3G19010	NA	-1.2253	0.0230221	0.00098114
826517	AT4G09350	NdhT	-1.22959	0.00121527	1.6265e-05
839476	AT1G02220	NAC003	-1.23153	0.021255	0.00087731
28719408		NA	-1.23361	0.0498063	0.00314067
838166	AT1G15960	NRAMP6	-1.24004	1.8586e-05	1.0179e-07
823989	AT3G48310	CYP71A22	-1.24012	0.00127561	1.7499e-05
829544	AT4G33980	F17I5.170	-1.24119	0.00529143	0.00011746
843378	AT1G70420	F17O7.4	-1.24166	2.4143e-05	1.366e-07
827617	AT4G18830	OFP5	-1.24344	0.0379865	0.00202119
827834	AT4G20860	T13K14.20	-1.24705	0.04615	0.00276522
837387	AT1G08650	PPCK1	-1.24769	3.3752e-09	4.4071e-12
837662	AT1G11210	NA	-1.24886	0.0178443	0.00067245
28720630		NA	-1.24898	0.0182644	0.00069888
831159	AT5G13200	T19L5.4	-1.24914	0.00472048	9.896e-05
817913	AT2G33480	NAC041	-1.25243	0.00090647	1.0948e-05
826564	AT4G09760	F17A8.110	-1.25458	2.0654e-05	1.1537e-07
839223	AT1G26800	T24P13.19	-1.25588	0.0237667	0.00102883
831747	AT5G01520	AIRP2	-1.2581	0.00294487	5.1589e-05
835825	AT5G57190	PSD2	-1.25834	0.0130367	0.00042556
5008197	AT5G03495	NA	-1.25951	0.0112517	0.00033668
818505	AT2G39200	MLO12	-1.26009	0.0357163	0.00183562
839239	AT1G01180	F6F3.5	-1.26027	0.0130801	0.00042745
826895	AT4G12830	T20K18.180	-1.26064	0.00029082	2.5316e-06
832482	AT5G24160	SQE6	-1.26161	0.00013352	9.734e-07
817194	AT2G26530	AR781	-1.26692	0.0441609	0.00258153
831346	AT5G14940	F2G14.60	-1.26723	1.9438e-06	6.4863e-09
828759	AT4G26530	FBA5	-1.26827	0.0143517	0.00048826
835454	AT5G53730	MGN6.8	-1.26942	1.262e-08	2.1109e-11
828414	AT4G23150	CRK7	-1.26976	0.0393657	0.00211885
816448	AT2G19310	F27F23.11	-1.27164	0.00202021	3.1068e-05
836394	AT5G62730	MQB2.30	-1.27337	0.0318916	0.00153264
828944	AT4G28290	F26K10.170	-1.27388	0.0185472	0.00071441
832431	AT5G23660	SWEET12	-1.27856	2.5509e-06	9.1597e-09
827239	AT4G15620	NA	-1.28036	0.00176961	2.6187e-05
827017	AT4G13830	J20	-1.28063	0.00047461	4.6478e-06
825414	AT3G62410	CP12-2	-1.28378	0.00202195	3.1241e-05
838844	AT1G22370	UGT85A5	-1.28585	0.0197971	0.00078841
816280	AT2G17710	T17A5.17	-1.2878	0.0372265	0.00195385
831782	AT5G02020	SIS	-1.28827	0.0413273	0.00228589
842798	AT1G64900	CYP89A2	-1.28923	1.4186e-05	7.1517e-08
840139	AT1G32450	NRT1.5	-1.29219	0.0368284	0.00192083
826965	AT4G13345	MEE55	-1.29291	6.8301e-06	2.8737e-08
828504	AT4G24040	TRE1	-1.29306	1.5219e-05	7.9486e-08
842041	AT1G55910	ZIP11	-1.29322	0.0198215	0.00079154
819218	AT2G46100	T3F17.25	-1.29631	0.00026234	2.2551e-06
831978	AT5G18600	T28N17.80	-1.30076	0.00100991	1.2637e-05
835651	AT5G55570	MDF20.1	-1.30231	0.0441609	0.00258296
829869	AT4G37150	MES9	-1.31473	0.0457911	0.0027271
818711	AT2G41120	T3K9.11	-1.31523	0.00545242	0.00012241
28717208	AT3G57450	NA	-1.31619	0.0304443	0.00144431
843395	AT1G70580	AOAT2	-1.31728	1.7816e-06	5.8675e-09
843685	AT1G73500	MKK9	-1.31786	0.0440627	0.00256823
839542	AT1G04350	F19P19.22	-1.31787	6.27e-06	2.5925e-08
821574	AT3G20300	NA	-1.32138	1.6354e-06	5.279e-09
10723081	AT3G41762	NA	-1.3225	0.020366	0.00082362
5007725	AT1G26558	NA	-1.32305	0.00931606	0.00026389
820899	AT3G16510	NA	-1.32969	0.0156321	0.00055734
5007719	AT1G24147	NA	-1.32984	0.0280875	0.00128876
826841	AT4G12320	CYP706A6	-1.33072	0.00126614	1.7313e-05
28716708		NA	-1.33331	0.00483411	0.00010345
827446	AT4G17340	TIP2%3B2	-1.33546	0.015346	0.0005404
824440	AT3G52740	NA	-1.34105	0.00188003	2.8026e-05
825293	AT3G61210	NA	-1.34145	2.7278e-06	1.0091e-08
822167	AT3G25760	AOC1	-1.34292	0.00197674	3.0098e-05
834400	AT5G43780	APS4	-1.34813	0.00197674	3.0112e-05
830902	AT5G10380	RING1	-1.35167	0.00033736	3.0429e-06
818489	AT2G39030	NATA1	-1.35185	0.0181799	0.00069461
831371	AT5G15190	F8M21.80	-1.3519	0.00666486	0.00016056
823634	AT3G44990	XTH31	-1.35302	0.00559711	0.00012668
824893	AT3G57260	BGL2	-1.35365	0.00101045	1.2681e-05
820883	AT3G16360	AHP4	-1.35426	0.0109504	0.00032459
839906	AT1G30260	NA	-1.35456	0.0043831	8.8549e-05
821449	AT3G19150	KRP6	-1.35539	0.0116483	0.00035446
28718314	AT2G29160	F16P2.46	-1.3607	0.00870999	0.00023851
824155	AT3G49930	NA	-1.36083	0.00096142	1.1786e-05
5008136	AT4G12917	NA	-1.36433	0.00089139	1.0637e-05
821970	AT3G23870	NA	-1.36479	0.00104183	1.3188e-05
834622	AT5G45820	CIPK20	-1.36503	0.00100482	1.2531e-05
826603	AT4G10120	ATSPS4F	-1.36628	0.0028838	5.0101e-05
825300	AT3G61280	NA	-1.36876	0.00028878	2.5033e-06
821189	AT3G02910	F13E7.14	-1.36904	0.00079095	9.047e-06
839322	AT1G01250	F6F3.6	-1.37329	0.00965353	0.00027626
843705	AT1G73700	F25P22.12	-1.37392	0.0178508	0.00067446
836772	AT5G66400	RAB18	-1.37512	0.0127807	0.00040932
834230	AT5G42250	K5J14.6	-1.3758	0.0280875	0.00129176
841557	AT1G51340	F11M15.20	-1.37631	2.3407e-07	6.1125e-10
6241475	AT1G24148	NA	-1.3776	0.00789324	0.0002067
842068	AT1G56150	F14G9.23	-1.37783	0.0306671	0.00145599
832044	AT5G19240	T24G5.140	-1.37992	0.0407906	0.00223585
814898	AT2G03710	44443	-1.38057	0.0472779	0.00289453
837865	AT1G13080	CYP71B2	-1.3806	9.7162e-06	4.2993e-08
842526	AT1G62290	F19K23.21	-1.38151	0.0023142	3.6932e-05
839717	AT1G28230	PUP1	-1.38445	1.0956e-05	5.007e-08
843556	AT1G72240	T9N14.5	-1.38845	0.0497007	0.00312939
822223	AT3G26220	CYP71B3	-1.38884	0.0243403	0.00106292
815688	AT2G12190	F23M2.31	-1.39122	0.00305796	5.4014e-05
821893	AT3G23170	NA	-1.39384	0.0217555	0.00090858
836655	AT5G65300	MNA5.2	-1.39805	0.0322239	0.00155913
820771	AT3G15353	MT3	-1.40159	0.00031521	2.7781e-06
818902	AT2G43000	NAC042	-1.40532	0.0282117	0.00129878
844358	AT1G80180	F18B13.26	-1.40735	0.00276149	4.6652e-05
3768938	AT3G26165	CYP71B18	-1.41781	0.00251318	4.1566e-05
820821	AT3G15780	NA	-1.41958	0.00674436	0.00016634
817330	AT2G27830	F15K20.7	-1.41978	0.00510642	0.00011131
843874	AT1G75380	BBD1	-1.42116	6.533e-07	1.9667e-09
821768	AT3G22060	NA	-1.42149	0.0144929	0.00049491
823815	AT3G46620	RDUF1	-1.42248	0.040433	0.00220297
834382	AT5G43620	K9D7.12	-1.42441	0.00955699	0.0002728
821436	AT3G19030	NA	-1.42855	0.00232295	3.7401e-05
3766886	AT1G32928	NA	-1.43488	0.039129	0.00210327
832582	AT5G25110	CIPK25	-1.43967	0.0118972	0.00036736
814860	AT2G03310	T4M8.26	-1.44058	7.9865e-06	3.4181e-08
822340	AT3G27210	NA	-1.44427	0.00647887	0.0001558
817635	AT2G30840	F7F1.5	-1.44806	0.0477915	0.00293464
839591	AT1G27020	T7N9.8	-1.44818	0.00738382	0.00018881
839713	AT1G28190	F3H9.15	-1.44992	0.0141429	0.00047808
838210	AT1G16400	CYP79F2	-1.45354	4.7326e-06	1.871e-08
832145	AT5G20230	BCB	-1.45485	0.0047666	0.00010072
826148	AT4G06746	RAP2.9	-1.45845	0.0351753	0.00179634
842786	AT1G64780	AMT1%3B2	-1.46208	0.0107885	0.00031812
841720	AT1G52870	F14G24.14	-1.46228	0.00029682	2.6012e-06
818252	AT2G36800	DOGT1	-1.4629	0.0143	0.00048495
828085	AT4G01600	T15B16.24	-1.46674	1.091e-07	2.4188e-10
843273	AT1G69410	ELF5A-3	-1.46921	2.5396e-10	2.2107e-13
6241480	AT4G21903	NA	-1.4695	0.0211949	0.00087175
837029	AT1G05300	ZIP5	-1.47504	5.7661e-16	3.1371e-19
3766844	AT1G29715	T3M22.7	-1.4765	2.0632e-06	7.1092e-09
841721	AT1G52880	NAM	-1.48389	0.00856666	0.00023303
843635	AT1G73040	F3N23.24	-1.48996	0.00068959	7.6731e-06
831931	AT5G18130	MRG7.9	-1.49483	0.00818901	0.00021704
830943	AT5G10760	AED1	-1.50295	0.00024913	2.0817e-06
839027	AT1G24145	NA	-1.5038	0.02427	0.00105897
841532	AT1G51090	F23H24.15	-1.5047	0.00382444	7.3795e-05
816958	AT2G24240	F27D4.15	-1.50523	0.00018766	1.4702e-06
828425	AT4G23260	CRK18	-1.50648	0.00047404	4.625e-06
830424	AT5G05410	DREB2A	-1.50664	0.0319883	0.00154076
826696	AT4G10960	UGE5	-1.50785	0.0181668	0.0006912
822222	AT3G26210	CYP71B23	-1.50895	0.0179439	0.00067946
838983	AT1G23730	BCA3	-1.50966	0.0112727	0.00033813
836500	AT5G63800	MUM2	-1.51733	1.5914e-14	9.8125e-18
834365	AT5G43450	MWF20.16	-1.51929	0.00156237	2.2554e-05
836322	AT5G62020	HSFB2A	-1.52096	0.0414826	0.00230802
6241161	AT5G03285	NA	-1.52357	0.0421002	0.0023784
843401	AT1G70640	F5A18.18	-1.5242	0.0126043	0.00040047
825429	AT3G62550	NA	-1.52707	0.00055956	5.7233e-06
7922291	AT2G05518	NA	-1.52963	0.0284004	0.00131336
834571	AT5G45350	MFC19.1	-1.5309	2.5132e-07	6.7455e-10
837345	AT1G08250	ADT6	-1.53128	2.5296e-05	1.4588e-07
831442	AT5G15850	COL1	-1.53337	0.0003619	3.3471e-06
826796	AT4G11890	ARCK1	-1.53379	0.00915589	0.00025772
834485	AT5G44575	NA	-1.54154	0.0485894	0.00301888
829368	AT4G32340	F8B4.40	-1.54417	0.00127561	1.7535e-05
826642	AT4G10500	DLO1	-1.54809	0.0273994	0.0012452
830781	AT5G09220	AAP2	-1.55195	0.00024405	2.0093e-06
838382	AT1G18020	NA	-1.55198	0.015892	0.00057352
825714	AT4G04020	FIB	-1.55323	0.00011859	8.5599e-07
820282	AT3G11110	NA	-1.55767	0.00767716	0.00019937
830545	AT5G06570	F15M7.10	-1.56625	0.00127695	1.76e-05
842052	AT1G56010	NAC1	-1.57012	4.8688e-05	3.108e-07
839583	AT1G26930	T2P11.12	-1.57114	0.00071387	8.0006e-06
2745754	AT1G18265	NA	-1.5743	0.00017272	1.3281e-06
828009	AT4G00780	A_TM018A10.12	-1.57475	2.408e-17	8.734e-21
832388	AT5G23240	AtDjC17	-1.58165	2.9282e-09	3.5048e-12
829645	AT4G34930	F11I11.170	-1.58165	0.00813412	0.00021389
818588	AT2G40000	HSPRO2	-1.58957	0.0102235	0.0002959
844422	AT1G80830	NRAMP1	-1.59846	7.7908e-06	3.3061e-08
28717266		NA	-1.60049	0.00666486	0.00016176
28717403		NA	-1.60303	0.00666486	0.00016175
833963	AT5G39670	MIJ24.17	-1.60421	0.032372	0.00157216
832801	AT5G27420	CNI1	-1.61073	0.0421398	0.00239196
820827	AT3G15840	PIFI	-1.62008	2.6844e-05	1.5675e-07
821817	AT3G22460	OASA2	-1.62422	0.0048732	0.00010455
836781	AT5G66490	K1F13.15	-1.62503	0.00037791	3.5637e-06
820790	AT3G15510	NAC2	-1.62632	0.00572573	0.00013146
831612	AT5G17460	NA	-1.62856	4.5537e-05	2.873e-07
843668	AT1G73330	DR4	-1.63068	0.00149734	2.1343e-05
842314	AT1G60190	PUB19	-1.63215	0.0468333	0.00285372
827678	AT4G19370	T5K18.150	-1.63761	0.0212031	0.00087439
827655	AT4G19170	NCED4	-1.6444	1.8046e-05	9.7523e-08
842249	AT1G59590	ZCF37	-1.64446	0.00092024	1.1148e-05
826917	AT4G13030	F25G13.120	-1.64602	0.00614235	0.00014236
831611	AT5G17450	HIPP21	-1.64606	4.4527e-06	1.6796e-08
829612	AT4G34600	T4L20.180	-1.64701	0.00230723	3.6737e-05
840072	AT1G31820	PUT1	-1.66061	4.2288e-05	2.6381e-07
830407	AT5G05250	K18I23.5	-1.66514	0.00848578	0.0002296
821495	AT3G19580	ZF2	-1.67146	0.00744053	0.0001908
817950	AT2G33830	AtDRM2	-1.67302	0.00017553	1.3624e-06
28717346	AT1G52342	NA	-1.67448	0.0282983	0.00130453
28720349		NA	-1.68357	0.0150597	0.0005271
834770	AT5G47230	ERF5	-1.6875	0.0217555	0.00090901
3769724	AT3G56275	NA	-1.69875	0.0175327	0.00065562
837724	AT1G02360	T6A9.5	-1.70558	0.00446493	9.1174e-05
837471	AT1G09480	F14J9.14	-1.70693	0.0254176	0.00112379
843418	AT1G70810	F15H11.6	-1.70812	0.0014508	2.0522e-05
843993	AT1G76600	F14G6.20	-1.7084	0.00748626	0.00019251
837275	AT1G07620	ATOBGM	-1.71508	0.0362036	0.00187249
815991	AT2G15020	T15J14.6	-1.71857	0.0177852	0.00066765
830720	AT5G08240	F8L15.11	-1.71983	0.0302112	0.00142668
836099	AT5G59780	MYB59	-1.72701	0.00064239	6.8967e-06
830601	AT5G07100	WRKY26	-1.72785	0.0221329	0.00093281
843537	AT1G72060	F28P5.12	-1.73264	0.0359073	0.00185065
830661	AT5G07680	NAC080	-1.73727	0.0127881	0.00041095
828031	AT4G00700	F6N23.8	-1.74297	0.00643049	0.00015417
819622	AT3G04640	F7O18.12	-1.743	0.0161947	0.00058738
837255	AT1G07430	HAI2	-1.74574	0.00329181	5.9339e-05
838719	AT1G21240	WAK3	-1.74625	0.0180595	0.00068567
824921	AT3G57540	AtREM4.1	-1.75394	0.00024913	2.0758e-06
827038	AT4G14020	DL3050C	-1.76488	4.5537e-05	2.8738e-07
828849	AT4G27410	RD26	-1.76971	0.00179804	2.6673e-05
832366	AT5G23020	IMS2	-1.77475	2.536e-06	9.0141e-09
817763	AT2G32030	F22D22.22	-1.77747	0.0224312	0.00094974
825240	AT3G60690	SAUR59	-1.78	3.8511e-05	2.3466e-07
820667	AT3G14440	NCED3	-1.78097	0.00036918	3.4413e-06
828929	AT4G28140	F26K10.20	-1.78337	0.00666486	0.00016138
3766926	AT1G34904	F11O6.9	-1.7839	0.0432496	0.00249731
831833	AT5G01250	F7J8.230	-1.78636	0.0194819	0.00077272
843688	AT1G73540	NUDT21	-1.7874	0.0330291	0.00161637
837959	AT1G13990	F7A19.8	-1.79433	2.6173e-07	7.1197e-10
843120	AT1G67920	T23K23.23	-1.79888	0.0198603	0.00079533
837812	AT1G02470	T6A9.26	-1.80836	0.040427	0.00219943
7922447	AT3G15536	NA	-1.80898	0.033597	0.00166212
818762	AT2G41640	T32G6.16	-1.81233	0.0328768	0.00160622
827126	AT4G14730	AtLFG1	-1.81248	0.0324833	0.0015811
817022	AT2G24850	TAT3	-1.8193	0.0313772	0.00150223
829431	AT4G32940	GAMMA-VPE	-1.82643	0.00065224	7.026e-06
838706	AT1G21100	IGMT1	-1.82684	0.00594043	0.00013703
823729	AT3G45860	CRK4	-1.83114	0.0003291	2.9363e-06
838221	AT1G16510	F3O9.31	-1.83289	0.0114231	0.00034637
817849	AT2G32880	T21L14.18	-1.83291	0.00294174	5.1428e-05
834461	AT5G44350	K9L2.14	-1.83802	0.0121293	0.00037834
816317	AT2G18050	HIS1-3	-1.83902	0.00576496	0.00013278
827757	AT4G20110	VSR7	-1.84012	2.3693e-06	8.2947e-09
838694	AT1G21000	F9H16.1	-1.86075	0.00054917	5.5572e-06
829260	AT4G31330	F8F16.150	-1.86674	6.0017e-05	3.8965e-07
820054	AT3G09020	NA	-1.87384	0.00067013	7.3647e-06
838921	AT1G23130	T26J12.10	-1.87426	1.091e-07	2.493e-10
843623	AT1G72920	F3N23.12	-1.87786	0.00903375	0.00025295
835943	AT5G58310	MES18	-1.88013	2.03e-05	1.1265e-07
824212	AT3G50480	HR4	-1.88126	0.00667303	0.00016361
829150	AT4G30270	XTH24	-1.88537	0.0002018	1.5956e-06
838212	AT1G16420	MC8	-1.88669	0.0476363	0.00292166
843862	AT1G75250	RL6	-1.89277	0.0248991	0.00109613
841824	AT1G53870	T18A20.10	-1.89456	6.4205e-05	4.2383e-07
829032	AT4G29110	F19B15.140	-1.89579	0.00010345	7.0918e-07
820465	AT3G12830	SAUR72	-1.89596	0.00220204	3.4743e-05
820035	AT3G08870	NA	-1.90339	0.0167747	0.00061389
842120	AT1G56650	PAP1	-1.9079	0.00252058	4.1957e-05
819995	AT3G08040	FRD3	-1.90947	0.0356978	0.00183208
818289	AT2G37130	T2N18.11	-1.91288	0.00083264	9.6956e-06
830313	AT5G04340	ZAT6	-1.91289	0.0354803	0.00181449
828444	AT4G23450	AIRP1	-1.92608	0.00050897	5.0212e-06
828652	AT4G25480	DREB1A	-1.92891	1.9821e-06	6.6859e-09
3771524	AT5G56795	MT1B	-1.93248	0.0110977	0.00033006
28716731		MIR156i	-1.93316	0.0414967	0.00231181
838856	AT1G22500	ATL15	-1.93836	0.0348552	0.00175394
28718670		NA	-1.94013	0.0374983	0.00198025
842211	AT1G58420	F9K23.5	-1.94521	0.00151475	2.1646e-05
841218	AT1G48000	MYB112	-1.94615	0.040407	0.00219683
839666	AT1G27730	STZ	-1.95558	0.0366695	0.00190989
842190	AT1G58225	NA	-1.96666	2.3188e-05	1.3036e-07
2746185	AT5G44005	NA	-1.97012	0.00010635	7.4449e-07
838981	AT1G23710	F5O8.26	-1.97702	0.00472243	9.9173e-05
838053	AT1G14880	PCR1	-1.97782	0.00022045	1.7691e-06
824035	AT3G48740	SWEET11	-1.97961	1.5572e-06	4.9703e-09
837224	AT1G07135	NA	-1.98089	0.0017494	2.5761e-05
842900	AT1G65880	BZO1	-1.98307	0.028443	0.00131739
828942	AT4G28270	RMA2	-1.98375	4.6529e-08	9.1131e-11
837273	AT1G07600	MT1A	-2.00378	1.9206e-09	2.1595e-12
2745854	AT1G76955	NA	-2.01402	0.00013505	9.9832e-07
835991	AT5G58770	cPT4	-2.01594	0.0204974	0.00083414
826798	AT4G11910	NA	-2.01712	0.0020285	3.1563e-05
828879	AT4G27657	NA	-2.01905	0.0221377	0.00093381
843113	AT1G67860	T23K23.29	-2.01993	1.9737e-12	1.3601e-15
836521	AT5G64000	SAL2	-2.021	0.00255334	4.2601e-05
821696	AT3G21420	LBO1	-2.02177	0.00026116	2.226e-06
837272	AT1G07590	F22G5.3	-2.031	5.5777e-18	1.8207e-21
820648	AT3G14280	NA	-2.03348	0.00067013	7.3531e-06
5008138	AT4G13395	RTFL12	-2.03721	0.0129067	0.00041944
838504	AT1G19210	T29M8.8	-2.03915	0.029119	0.00136275
820264	AT3G10930	NA	-2.05629	0.00666486	0.00016184
6241268	AT1G01355	NA	-2.08134	0.0127349	0.000406
28719472		NA	-2.11158	0.0129228	0.00042043
28717407	AT1G67865	NA	-2.12599	4.8426e-34	3.5128e-38
7922355	AT4G18422	NA	-2.12719	0.0109504	0.00032489
842114	AT1G56600	GolS2	-2.13377	0.00572573	0.00013131
830377	AT5G04950	NAS1	-2.1372	0.0130222	0.00042461
817789	AT2G32290	BAM6	-2.14361	4.3997e-08	8.4576e-11
835537	AT5G54490	PBP1	-2.15042	0.00513263	0.00011225
28720416		NA	-2.15297	0.00079095	9.0653e-06
823756	AT3G46130	MYB48	-2.15436	2.8656e-16	1.4551e-19
831631	AT5G17650	K10A8.130	-2.15598	1.5012e-07	3.7569e-10
825291	AT3G61190	BAP1	-2.15828	0.017399	0.00064558
828877	AT4G27652	NA	-2.1792	0.00100482	1.2537e-05
832481	AT5G24155	NA	-2.18522	2.3357e-10	1.9485e-13
817388	AT2G28400	T1B3.8	-2.1999	4.1666e-05	2.5842e-07
823957	AT3G48020	NA	-2.2032	0.0113913	0.00034293
829855	AT4G37010	CEN2	-2.21235	0.00637314	0.00015208
840410	AT1G35210	T32G9.25	-2.23105	0.00284092	4.8855e-05
822453	AT3G28270	NA	-2.266	0.00829784	0.00022241
3767675	AT1G69140	F4N2.10	-2.26602	0.00191006	2.8542e-05
838410	AT1G18300	NUDT4	-2.27112	0.00068773	7.6079e-06
841827	AT1G53890	T18A20.12	-2.27258	1.5307e-05	8.0499e-08
841650	AT1G52200	F9I5.19	-2.27457	0.00013505	9.9927e-07
825361	AT3G61880	CYP78A9	-2.33927	1.4386e-07	3.4959e-10
817898	AT2G33350	F4P9.12	-2.37362	0.00285819	4.9449e-05
836103	AT5G59820	RHL41	-2.38595	0.0051609	0.00011418
843908	AT1G75750	GASA1	-2.39735	1.8113e-33	1.9709e-37
837444	AT1G09240	NAS3	-2.46368	0.00370227	7.0632e-05
28717046		NA	-2.46498	0.00021512	1.7087e-06
841744	AT1G53100	F8L10.4	-2.47856	0.00120894	1.6076e-05
843832	AT1G74930	ORA47	-2.48229	6.9046e-05	4.6079e-07
817814	AT2G32530	CSLB03	-2.48652	0.004225	8.4436e-05
826384	AT4G08300	UMAMIT17	-2.4867	2.0009e-07	5.1526e-10
832256	AT5G21960	NA	-2.52762	0.0034829	6.4219e-05
3767658	AT1G67260	TCP1	-2.59368	1.081e-06	3.411e-09
828281	AT4G21920	F1N20.1	-2.62228	0.0013063	1.8052e-05
842743	AT1G64360	F15H21.8	-2.62504	6.0383e-17	2.4091e-20
829316	AT4G31870	GPX7	-2.65084	4.7326e-06	1.8582e-08
822540	AT3G29000	NA	-2.65729	0.00034737	3.1623e-06
832480	AT5G24150	SQP1	-2.67895	7.1682e-20	1.56e-23
841749	AT1G53160	SPL4	-2.75107	3.3752e-09	4.3158e-12
824248	AT3G50840	NA	-2.76579	1.262e-08	2.1513e-11
831403	AT5G15500	T20K14.110	-2.90252	0.00010635	7.4268e-07
828878	AT4G27654	NA	-2.91376	1.3005e-05	6.3488e-08
6241503	AT5G10946	NA	-2.95984	1.4569e-05	7.3976e-08
821943	AT3G23630	IPT7	-3.09076	3.8778e-08	7.3137e-11
828651	AT4G25470	CBF2	-3.16556	1.53e-07	3.8846e-10
839905	AT1G30250	F12P21.5	-3.33012	6.7511e-16	3.9178e-19
828653	AT4G25490	CBF1	-3.51204	3.4781e-09	4.804e-12
822231	AT3G26280	CYP71B4	-3.68604	3.2131e-14	2.0977e-17
817848	AT2G32870	T21L14.19	-3.88387	2.0172e-33	2.9266e-37
826383	AT4G08290	UMAMIT20	-3.94514	8.0735e-33	1.4641e-36
2746181	AT5G42825	NA	-5.32389	1.085e-16	5.1158e-20

## Sheet: Table S7 of DEGs in both sample
Table S7. List of DEGs found in both early and late outgrowth tissue in comparison to controls.
Name	Annotation	Up/Down
AT4G22485	LTP family protein	Up
AT3G05727	LTP family protein	Up
AT4G22513	LTP family protein	Up
AT4G22475	Transmembrane protein	Up
AT5G64110	PEROXIDASE 70	Up
AT5G38940	RmlC-like superfamily protein	Up
AT4G22517	LTP family protein	Up
AT1G73260	KUNITZ INHIBITOR PROTEIN	Up
AT4G02700	SULFATE TRANSPORTER 3	Up
AT3G54630	KINETICHORE PROTEIN	Up
AT4G35720	DUF241	Up
AT4G22505	LTP family protein	Up
AT5G59330	LTP family protein	Up
AT4G21680	NITRATE TRANSPORTER 1.8	Up
AT5G02195	Natural antisense against AT5G14230	Up
AT4G13660	PINORESINOL REDUCTASE 2 (PRR2)	Up
AT5G57240	OXYSTEROLBINDINGPROTEIN-RELATED4C	Up
AT5G58390	Peroxidase superfamily protein	Up
AT1G36060	TRANSLUCENT GREEN, WIND3	Up
AT1G67260	TCP domain protein1(TCP1)	Down
